# Supplementary material for: Brief Magnetic Field Exposure Stimulates Doxorubicin Uptake into Breast Cancer Cells in Association with TRPC1 Expression: A Precision Oncology Methodology to Enhance Chemotherapeutic Outcome
Source: Cancers (Basel). 2024 Nov 18;16(22):3860. doi: 10.3390/cancers16223860 (PMC11592624; doi:10.3390/cancers16223860)
Supplement: Supplementary file 1 [file cancers-16-03860-s001.zip]

Archive with 2 entries (2 files):
- cancers-3296954-Figure S3.pdf
- cancers-3296954-Figures S1 and S2.pdf
